# Supplementary material for: Inhibitory reversal of morpheme-mediated semantic priming in L2 Chinese: embodiment conflicts in conventional action metaphor processing
Source: Front Psychol. 2026 Mar 31;17:1778678. doi: 10.3389/fpsyg.2026.1778678 (PMC13076550; doi:10.3389/fpsyg.2026.1778678)
Supplement: Supplementary Table S1 — Representative critical stimuli. [file Table_1.XLSX]

## Sheet: Sheet1
ID	prime stimuli (shared initial verb morphemes)	Literal Target Words	Metaphorical Target Words	Unrelated Target Words
1	闭 (bì - to close)	闭眼 (bì yǎn - to close one's eyes)	闭关 (bì guān - to retreat into seclusion; lit. "close the passes")	订房 (dìng fáng - to book a room)
2	炒 (chǎo - to stir-fry)	炒菜 (chǎo cài - to stir-fry dishes)	炒房 (chǎo fáng - to speculate in real estate; lit. "stir-fry houses")	升旗 (shēng qí - to raise a flag)
3	吃 (chī - to eat)	吃鱼 (chī yú - to eat fish)	吃亏 (chī kuī - to suffer a loss; lit. "eat loss")	到校 (dào xiào - to arrive at school)
4	穿 (chuān - to wear)	穿鞋 (chuān xié - to put on shoes)	穿帮 (chuān bāng) - to have a slip-up or be exposed as a fake (e.g., in a performance); lit. “wear through the shoe upper”	逃学 (táo xué - to skip school)
5	吹 (chuī - to blow)	吹气 (chuī qì - to blow air)	吹牛 (chuī niú - to boast; lit. "blow the cow")	摇号 (yáo hào - to draw lots)
6	带 (dài - to bring, to lead)	带路 (dài lù - to lead the way)	带劲 (dài jìn - to be energetic/exciting; lit. "bring energy")	造车 (zào chē - to build a car)
7	登 (dēng - to ascend, to board)	登机 (dēng jī - to board a plane)	登天 (dēng tiān - an extremely difficult task; lit. "ascend to heaven")	加盐 (jiā yán - to add salt)
8	回 (huí - to return)	回店 (huí diàn - to return to the shop)	回门 (huí mén - (of a bride) to return to her parents' home; lit. "return to the door")	停手 (tíng shǒu - to stop one‘s hand; to cease)
9	见 (jiàn - to see)	见客 (jiàn kè - to meet a guest)	见鬼 (jiàn guǐ - to find something baffling; lit. "see a ghost")	游山 (yóu shān - to tour the mountains)
10	交 (jiāo - to hand over, to associate)	交房 (jiāo fáng - to hand over the property)	交手 (jiāo shǒu - to compete with; lit. "exchange hands")	流汗 (liú hàn - to sweat)
11	接 (jiē - to receive)	接球 (jiē qiú - to catch a ball)	接风 (jiē fēng - to hold a welcome dinner; lit. "receive the wind")	爬树 (pá shù - to climb a tree)
12	开 (kāi - to open)	开窗 (kāi chuāng - to open a window)	开盘 (kāi pán - (of stocks, real estate) to open for trading; lit. "open the plate")	抄书 (chāo shū - to copy from a book)
13	砍 (kǎn - to chop)	砍树 (kǎn shù - to chop down a tree)	砍价 (kǎn jià - to bargain; lit. "chop the price")	挤奶 (jǐ nǎi - to milk a cow)
14	看 (kàn - to look, to watch)	看江 (kàn jiāng - to look at the river)	看招 (kàn zhāo - "Have at you!" (in a fight); lit. "watch the move")	推门 (tuī mén - to push a door)
15	捞 (lāo - to scoop up)	捞鱼 (lāo yú - to catch fish with a net)	捞钱 (lāo qián - to fish for money; to make quick money; lit. "scoop up money")	派车 (pài chē - to dispatch a vehicle)
16	练 (liàn - to practice)	练字 (liàn zì - to practice handwriting)	练笔 (liàn bǐ - to practice writing; lit. "practice the brush")	算分 (suàn fēn - to calculate scores)
17	买 (mǎi - to buy)	买酒 (mǎi jiǔ - to buy wine/liquor)	买账 (mǎi zhàng - to accept or acknowledge (often reluctantly); lit. "buy the account")	听戏 (tīng xì - to listen to opera)
18	卖 (mài - to sell)	卖花 (mài huā - to sell flowers)	卖座 (mài zuò - (of a movie, show) to be a box-office hit; lit. "sell seats")	挥泪 (huī lèi - to shed tears)
19	灭 (miè - to extinguish)	灭灯 (miè dēng - to turn off the light)	灭门 (miè mén - (of a crime) to exterminate an entire family; lit. "extinguish the door")	咳血 (ké xiě - to cough up blood)
20	杀 (shā - to kill)	杀猪 (shā zhū - to slaughter a pig)	杀青 (shā qīng - to wrap up (filming, writing); lit. "kill the green")	入座 (rù zuò - to take a seat)
21	晒 (shài - to sun-dry; to show off)	晒盐 (shài yán - to sun-dry salt)	晒单 (shài dān - to post one's purchase online; lit. "sun the receipt")	躲雨 (duǒ yǔ - to take shelter from rain)
22	烧 (shāo - to burn, to cook)	烧菜 (shāo cài - to cook dishes)	烧脑 (shāo nǎo - mind-bending; intellectually challenging; lit. "burn the brain")	运货 (yùn huò - to transport goods)
23	试 (shì - to try, to test)	试车 (shì chē - to test-drive a car)	试水 (shì shuǐ - to make an initial foray into a new area or activity; lit. "try the water")	说理 (shuō lǐ - to reason with someone)
24	刷 (shuā - to brush)	刷墙 (shuā qiáng - to paint a wall)	刷单 (shuā dān - to create fake transactions (e-commerce); lit. "brush orders")	踢门 (tī mén - to kick a door)
25	甩 (shuǎi - to swing, to throw off)	甩头 (shuǎi tóu - to shake one's head)	甩锅 (shuǎi guō - to shift the blame; lit. "throw the pot")	抓鱼 (zhuā yú - to catch fish by hand)
26	锁 (suǒ - to lock)	锁门 (suǒ mén - to lock the door)	锁国 (suǒ guó - to close a country (from the outside world); lit. "lock the country")	保命 (bǎo mìng - to save one’s life)
27	投 (tóu - to throw, to invest)	投球 (tóu qiú - to throw a ball)	投胎 (tóu tāi - to be reincarnated; lit. "throw (into) the womb")	拦车 (lán chē - to stop a vehicle)
28	挖 (wā - to dig)	挖土 (wā tǔ - to dig earth)	挖苦 (wā kǔ - to speak sarcastically; to ridicule; lit. "dig bitterness")	租船 (zū chuán - to rent a boat)
29	吸 (xī - to inhale, to absorb)	吸气 (xī qì - to inhale)	吸金 (xī jīn - to be a money magnet; lit. "absorb gold")	争权 (zhēng quán - to vie for power)
30	洗 (xǐ - to wash)	洗菜 (xǐ cài - to wash vegetables)	洗脑 (xǐ nǎo - to brainwash; lit. "wash the brain")	拿人 (ná rén - to arrest someone)
31	咬 (yǎo - to bite)	咬手 (yǎo shǒu - to bite one's hand)	咬字 (yǎo zì - to enunciate clearly; lit. "bite the words")	等车 (děng chē - to wait for a vehicle)
32	宰 (zǎi - to slaughter; to rip off)	宰牛 (zǎi niú - to slaughter cattle)	宰客 (zǎi kè - to rip off customers; lit. "slaughter the guest")	摘花 (zhāi huā - to pick flowers)
